# Supplementary material for: Non-photoreceptor Expression of Tulp1 May Contribute to Extensive Retinal Degeneration in Tulp1-/- Mice
Source: Front Neurosci. 2020 Jun 23;14:656. doi: 10.3389/fnins.2020.00656 (PMC7325604; doi:10.3389/fnins.2020.00656)
Supplement: Supplementary file 1 [file Table_1.XLSX]

## Sheet: List of interactors
Gene	PrePPI	published	STRING	resources	p2 cone	p5 cone	p8 cone	p12 cone	adult cone	rod p5	ganglion p5	bipolar p7	Muller p4	photoreceptor adult	ganglion adult	RPE adult	average
Actb		1		published	10.491	11.1206	6.53596	6.92211	5.48196	10.5324	8.56038	3.61721	6.08329	34.7321	56.1912	58.8603	18.2607
Map1b		1		published	10.0243	10.6156	8.53617	9.63555	7.71933	5.25149	7.95212	0.963621	0	0	0	0	5.05817
Actg1		1		published	2.60237	2.85407	1.88561	1.93456	1.39258	8.48376	10.3401	4.98453	6.27994	0.0529137	0.0211802	0.0418414	3.40612
Ctbp2		1		published	1.42293	1.55317	1.97421	2.23965	2.36095	3.22293	0.538121	1.19493	1.16177	0.134441	0.086503	0.146797	1.33637
Dnm1		1	0.623	published	1.3419	1.33945	1.85165	1.9195	2.00182	1.50869	0.821341	1.45573	0.271782	0.596406	1.76466	1.14037	1.33444
Nck1	1	1		published	0.295219	0.518176	0.394492	0.334607	0.377124	0.234174	0.591798	0.198545	0.357692	0.694458	2.81541	3.68122	0.87441
Grb2	1	1		published	0.337184	0.243002	0.244911	0.238272	0.238645	0.108271	1.02862	0.375259	0.468974	0.37333	1.45229	1.00801	0.509731
Fyn	1	1		published	0.266627	0.276965	0.1263	0.142196	0.146168	0.0172122	1.06444	0.377474	0.25369	0.0387511	0.0422755	0.0545507	0.233888
Tyro3		1	0.581	published	0.0254759	0.024809	0.00165207	0.00279636	0.00696272	0.00812145	0.556171	0.0486752	0.0666742	0.103514	0.431334	0.732435	0.167385
Axl		1	0.538	published	0.00372081	0.0110481	0.000298257	0.00155818	0.000151277	0.00792676	0.469004	0.0436288	0.0556049	0.0176736	0.262297	0.833087	0.142167
Mertk		1	0.698	published	0.000191551	0.00641327	0	0.00419802	0.00011781	0.00898686	0	0.017649	0.0159326	0.0511246	0.0151755	0.0381743	0.0131636
Rbp3	0.88		0.591	2	22.8916	21.0234	30.0196	35.698	50.0857	18.665	0.459906	4.91552	6.08518	2.23293	0.842823	0.486832	16.1172
Rho	0.81		0.624	2	2.21816	3.02146	33.4174	45.3315	12.5848	13.0518	0.460518	8.04978	3.77491	25.6548	3.18791	3.90314	12.888
Gnat1	0.89		0.555	2	0.168348	0.343212	7.75886	25.0284	10.6713	1.5593	0	0.600513	0.196837	67.3757	11.2801	24.3069	12.4408
Crx	0.95		0.665	2	10.7917	10.7814	12.9947	13.7284	9.26564	7.87683	0.459952	6.37551	7.81999	37.3763	2.60879	4.69049	10.3975
Rcvrn	0.64		0.486	2	8.45557	11.2673	24.8857	28.9022	23.9509	12.1221	0.459236	2.12905	1.27048	2.35183	1.04533	1.22499	9.83872
Nrl	0.89		0.47	2	2.55308	2.83307	4.89728	4.7204	0.695092	19.0131	0.474161	5.64268	9.39712	31.9015	1.4298	3.94931	7.29221
Aipl1	0.98		0.786	2	5.6212	6.06612	12.8274	14.83	15.931	2.37888	0	1.13334	0.661644	12.0564	1.37192	2.51168	6.28247
Rpgrip1	0.88		0.551	2	6.50569	7.12441	7.1101	7.28613	6.46822	18.8917	0.526726	6.0591	1.6265	5.89521	0.853674	1.66763	5.83459
Rgr	0.81		0.533	2	0.0376064	0.0541061	0.00172218	0.007088	0.000547915	0.00792022	0	0.0513601	0.101634	0.516539	0.411017	61.0351	5.18539
Pde6b	0.84		0.513	2	1.40335	1.74817	5.32222	4.8958	0.809928	10.1281	0.459461	3.94433	1.68374	26.794	0.924285	1.7907	4.992
Nr2e3	0.97		0.597	2	3.11508	3.42748	4.47032	3.72317	0.216442	8.98723	0.46245	9.03305	10.2588	0.0834375	0.0860612	0.0688563	3.66103
Guca1b	0.86		0.521	2	0.302239	0.327267	1.00857	1.71025	3.89662	0.00720273	0.465063	0.054481	0.0209286	12.1723	1.33138	1.37072	1.88892
Cngb1	0.92		0.613	2	0.278585	0.399565	0.882516	0.917782	0.120081	1.84892	0.460583	2.62402	0.912947	12.2513	0.255271	0.501322	1.78774
Abca4	0.71		0.586	2	0.635799	0.688033	2.32418	2.6767	3.59101	0.6242	0	1.02111	0.20678	0.27778	0.173689	0.729265	1.07904
Rdh12	0.71		0.752	2	0.51449	0.671231	2.42477	2.68869	2.3516	1.88343	0.472549	1.05403	0.622895	0.104176	0.0403058	0.0981148	1.07719
Grk1	0.88		0.511	2	0.650191	0.688423	2.06019	2.37882	4.31049	0.204826	0	0.598331	0.229085	0.207631	0.00299276	0.00721114	0.944849
Cacna1f	0.84		0.424	2	1.09159	1.14309	1.6657	1.96058	2.1959	0.317218	0	0.615781	0.157322	0.381811	0.114709	0.0778514	0.81013
Ush2a	0.92		0.577	2	1.55692	1.63487	1.79452	1.85699	1.70076	0.394809	0	0.199227	0.0767601	0.0948112	0.0425623	0.083965	0.78635
Cabp4	0.89		0.609	2	0.214224	0.34746	1.78528	2.15895	3.10439	0.0466209	0	0.219632	0.0390734	0.446058	0.258486	0.481833	0.758501
Bbs2	0.6		0.417	2	0.720297	0.842425	0.76114	0.802097	0.807727	1.36127	0.49711	0.45681	0.237429	0.411242	0.421201	0.309345	0.635674
Crb1	0.8		0.792	2	0.607586	0.672424	1.11732	1.18103	1.70893	0.136614	0	0.389839	0.402218	0.0645741	0.0577955	0.134247	0.539381
Gucy2d	0.57		0.632	2	0.000810951	0.00171011	0	0	0	0	0	0.000177072	0.000108323	0	0	0	0.000233871
Pde6g			0.435	1	28.2412	28.8591	71.8171	82.8911	68.7565	31.9931	0.46215	7.29233	6.0774	46.8629	4.24715	3.23818	31.7282
Pde6h			0.41	1	31.94	29.2085	54.8894	59.9175	125.824	0.246177	0	0.139558	0.0144894	19.107	0.347908	0.32851	26.8303
Opn1mw	0.68			1	0.0794806	0.154396	11.1578	39.7709	173.61	0.00720273	0	0.022627	0.00212913	7.07647	0.382089	0.542554	19.4004
Guca1a			0.53	1	17.7978	18.6477	36.2005	40.539	78.7066	0.194423	0.46247	0.401087	0.25937	19.0988	1.25062	0.867869	17.8688
Opn1sw	0.56			1	23.2124	24.2867	43.3922	40.0801	60.5633	0.330498	0	1.12923	0.803331	0.0151925	0.00491937	0	16.1515
Sag	0.91			1	4.66192	5.42876	13.352	15.3673	15.6436	24.1874	0.489954	11.4416	8.82527	63.3659	3.02092	7.11401	14.4082
Gnat2	0.72			1	14.1837	13.3517	20.2354	24.1079	75.1405	0.0514619	0	0.430783	0.225946	4.34672	0.0971523	0.577542	12.7291
Arr3	0.62			1	3.97363	3.9784	14.0907	22.7455	94.6435	0.0107149	0	0.35658	0.0548452	0.792032	0.0869443	0.089551	11.7352
Rom1			0.557	1	4.93186	5.01971	13.4879	14.8462	14.1853	8.88494	0.614572	5.04544	7.62882	45.8687	3.83639	8.4022	11.0627
Pdc	0.83			1	7.77885	7.81748	13.2857	12.1679	8.33855	24.2588	0.462096	18.3089	17.1967	6.81486	0.420609	0.470336	9.77674
Plekhb1	0.75			1	7.94047	8.18366	16.2483	17.6115	26.5971	5.19158	0.461127	3.90427	2.8936	8.43212	8.76606	10.3922	9.7185
Unc119	0.72			1	10.3251	10.2036	17.3245	18.8301	21.9802	14.1891	0.979962	6.52403	7.36774	3.9664	1.19668	0.894097	9.48181
Gngt1	0.76			1	5.80293	6.16359	18.9172	18.081	13.2476	23.5401	0.459456	2.74888	2.12806	0.0470928	0.0306842	0.0656627	7.60268
Prph2			0.588	1	4.12015	4.06835	10.9182	12.5162	12.618	0.330825	0.461575	5.87793	4.68896	26.405	1.50956	2.76166	7.18969
Cdhr1	0.82			1	7.64529	7.63721	13.3552	14.8481	13.5823	13.7059	0.511252	2.75961	2.74216	0	0	0	6.39892
Bin1	0.79			1	5.0744	4.33277	4.70522	5.05519	3.86296	6.9623	1.00615	2.1988	2.44897	4.94397	7.67052	12.4962	5.06312
Pde6c	0.88			1	4.54488	4.59144	13.1121	16.0857	21.256	0.0117005	0	0.238515	0.0194451	0.0395928	0.0782018	0.0876165	5.00544
Prom1			0.469	1	4.04612	4.10494	5.68618	5.27629	3.30816	12.7583	0.460129	2.30273	1.61629	15.4162	0.420275	0.962934	4.69655
Ywhaz	0.9			1	9.59213	9.73677	7.84431	7.72607	5.63193	6.72565	2.0592	1.77632	2.24609	1.22344	0.995708	0.605026	4.68022
Vtn	0.77			1	0.407571	0.438124	1.37717	2.226	6.61694	0.134544	0	0.190326	0.0933602	26.0218	1.89312	2.78567	3.51539
Sumo1	0.82			1	1.60038	1.78036	1.55021	1.49274	1.13872	2.75635	1.30915	0.829441	2.16791	6.35695	10.0248	5.54594	3.04608
Crybb2	0.5			1	0	0	0.0319221	0.00256933	0	0.00801796	0	0.00951019	0	13.4044	10.7845	7.97941	2.68502
Ctnnb1	0.93			1	3.0252	3.34274	2.37688	2.25545	1.33753	11.0835	1.06846	2.01595	3.43815	0.209233	0.517511	0.393669	2.58869
Rp1	0.89			1	2.81914	3.29292	6.09819	5.51357	2.31762	6.22075	0.459066	1.80552	1.82817	0	0	0	2.52958
Rax	0.67			1	5.359	4.41431	4.75123	4.24007	2.93015	0.542738	0.466741	0.525409	4.8553	1.5232	0.102944	0.104516	2.48463
Abcf1			0.449	1	0.708041	0.563924	0.591062	0.506894	0.586779	2.01669	0.947162	0.546948	0.601411	2.45168	7.37315	11.8863	2.39834
Cryaa	0.63			1	0	0	0.207656	0.000491036	0.00413472	0.030265	0	0.0283746	0.000370892	12.5408	8.0038	7.40495	2.35173
Impg2			0.414	1	4.37552	4.61544	5.54745	5.63736	4.42425	0	0.461417	0.960068	1.66203	0.31853	0.0298963	0.0256185	2.33813
Ywhaq	0.64			1	1.83268	2.11623	1.94298	1.83289	1.68894	6.80808	5.36018	2.23166	2.38865	0.0585516	0.0322929	0.0636881	2.1964
Impdh1			0.685	1	2.409	1.89895	2.87968	3.14015	3.49648	0.84152	0.817627	2.16366	1.82193	3.32578	0.839498	0.702603	2.02807
Rgs9bp	0.76			1	0.774122	0.833197	1.77862	2.0254	4.3845	0	0	0.211105	0.117045	12.9173	0.303926	0.569062	1.99286
Sh3gl2	0.57			1	0.812707	0.924438	1.67822	2.10972	3.44345	0.455027	1.30972	0.470635	0.1574	2.52355	7.88392	0.637838	1.86722
Pik3r1	0.87			1	3.53825	3.26409	1.03028	0.840716	0.255145	6.96199	0.723767	0.531873	2.35962	0.46186	0.256733	0.45349	1.72315
Mfge8	0.58			1	0.708187	0.841626	2.41209	2.84722	3.48699	0.111491	0.462439	0.957998	1.08108	4.69896	0.821159	1.9801	1.70078
Calr	0.6			1	1.61675	1.76786	2.74517	2.82995	1.41803	0.750941	1.87444	2.46209	4.66044	0.0350782	0.0241551	0.102231	1.69059
Rorb	0.82			1	3.58572	3.73659	2.56559	2.23068	0.909348	2.55721	1.08684	0.463936	1.24241	0.285779	0.028376	0.0944817	1.56558
Ywhah	0.97			1	1.12014	1.24598	0.576587	0.533512	0.519526	1.18345	6.31339	1.26208	1.32455	0.572098	1.14795	1.9789	1.48151
Pcdh15	0.64			1	2.46544	2.84365	2.37461	2.46407	3.19269	1.1531	0.50265	0.697894	0.618099	0.10236	0.0371744	0.0730054	1.37706
Ppef2	0.56			1	2.08132	2.14693	2.37412	2.12354	1.29858	2.80016	0	0.991103	1.10909	1.12846	0.0419191	0.0674072	1.34689
Bc027072			0.416	1	0.634651	0.713412	1.04682	1.13805	2.52557	0	0	0.393892	0.529782	7.89064	0.465665	0.464619	1.31693
Pacsin1	0.96			1	0.395957	0.332479	0.543689	0.643862	0.762664	0.149688	0.984904	0.340548	0.100533	2.09644	7.95707	0.609632	1.24312
Ywhag	0.79			1	1.01693	1.2019	0.68297	0.684521	0.672773	0.366367	2.01222	1.06137	0.71757	0.773895	4.8764	0.636748	1.22531
Pacsin2	0.53			1	0.636829	0.607642	1.28085	1.37927	1.28435	6.1294	0.535567	0.317403	0.35029	0.17232	0.0811588	0.0931147	1.07235
Rd3			0.712	1	1.12557	1.16403	2.18858	2.22693	2.26155	0.882651	0.460957	1.15483	0.612448	0.361506	0.0654432	0.0598722	1.04703
Doc2b	0.61			1	1.98853	1.63253	2.10389	1.96646	1.44845	1.26967	0.461559	0.571174	0.808146	0.0785827	0.0323418	0.107518	1.03907
Chrna3	0.51			1	3.28759	3.05559	1.87712	1.61187	0.40638	0.100271	0.756705	0.0775698	0.150535	0.0701765	0.0570547	0.0488741	0.958311
Stat1	0.92			1	0.109631	0.133575	0.264833	0.246021	0.881842	0.0295806	0.488507	0.0802613	0.0448682	0.635727	3.77521	4.16737	0.904785
Cep290			0.694	1	1.99232	2.21721	1.76681	1.73326	1.31037	0.425597	0.534799	0.448218	0.322176	0	0	0	0.895896
Gas6			0.639	1	0.733282	0.617231	1.49765	1.87304	1.70791	0.414982	0.739269	0.291376	0.194165	1.00465	0.786133	0.768956	0.885721
Dvl1	0.85			1	0.292192	0.262027	0.201179	0.215401	0.209719	6.81291	0.497598	0.497486	0.481203	0.0958768	0.169663	0.0780805	0.817777
Rlbp1			0.483	1	0.053045	0.169715	0.0943507	0.0944169	0.163417	0.0651301	0.470258	1.36994	2.9409	0.193909	0.252086	2.8915	0.72989
Avp	0.61			1	0	0	0	0	0	0.00720273	0	0.000267608	0	2.74111	3.03083	2.59673	0.698011
Gucy2e			0.567	1	0.571814	0.605876	1.52799	1.63105	2.35132	0.326113	0.462679	0.32487	0.225793	0.0195354	0.0396322	0.0883102	0.681249
Lrp1	0.51			1	0.0742469	0.0905505	0.0120094	0.00831507	0.0287504	0.0176585	0.611407	0.308502	0.116759	0.949605	2.88645	3.03816	0.678535
Ilk	0.66			1	0.743932	0.937222	0.666056	0.663706	0.540668	1.74191	0.804057	0.727778	0.710369	0.268988	0.238098	0.0820736	0.677071
Sqstm1	0.86			1	0.754143	0.810094	0.512269	0.639038	0.48264	0.363661	1.20628	0.995085	1.31931	0.253997	0.420824	0.137624	0.657914
App	0.93			1	0.543433	0.500626	0.208092	0.243937	0.161777	0.11665	2.73151	0.909436	1.39971	0.100826	0.384001	0.531086	0.65259
Fscn2			0.455	1	0.134415	0.137178	0.226256	0.254685	0.243687	0	0.473576	0.109928	0.0373021	5.23669	0.153081	0.206016	0.601068
Rpe65			0.721	1	0	0	0.00301548	0	0	0.00720273	0	0.00868295	0.00332483	0.00670716	0.0109151	6.86338	0.575269
Abi2	0.74			1	1.22144	1.2445	1.031	1.00225	0.776543	0	0.822538	0.239979	0.235761	0.091562	0.0588796	0.0811885	0.567137
Tulp4			0.413	1	0.405034	0.376339	0.25861	0.222207	0.219559	0.242092	0.946253	0.52061	0.280071	0.395987	1.86939	1.02924	0.563783
Cnga1			0.623	1	0.252183	0.28468	1.49629	1.4308	0.254061	0.851957	0.459223	0.824769	0.415747	0.0478475	0.0848016	0.236102	0.553205
Ep300	0.77			1	1.23994	1.20052	0.910245	0.918056	0.599789	0	0.51362	0.342515	0.337135	0.0939266	0.0483086	0.0455112	0.520798
Dbh	0.51			1	0	0	0	0.0018864	0	0.00720273	0	0.000468421	0	0.519856	2.06887	3.43452	0.502733
Yy1	0.69			1	0.545654	0.670185	0.393742	0.471168	0.353731	1.88485	0.709561	0.217666	0.664312	0.0391198	0.0158261	0.0566261	0.50187
Igsf9	0.86			1	0.313314	0.310858	0.461811	0.612994	0.822428	1.50563	0.481584	0.446963	0.843676	0.0258691	0.018403	0.048011	0.490962
Ranbp9			0.512	1	0.708086	0.78021	0.764012	0.662815	0.879884	0.92026	0.501692	0.174098	0.382405	0.0279198	0.00936774	0.00664184	0.484783
Nlgn2	0.78			1	0.419149	0.364693	0.303828	0.354832	0.256133	0.80853	0.715139	0.703943	0.501027	0.208113	0.692852	0.241031	0.464106
Snca	0.83			1	0.202996	0.178667	0.115215	0.164427	0.0269724	0.3549	2.84388	0.301462	0.188256	0.0880982	0.508012	0.45952	0.4527
Rpgr			0.608	1	0.738962	0.705663	0.449921	0.398634	0.230058	1.39117	0.577757	0.308518	0.322559	0.0231843	0.0208242	0.0173024	0.432046
Bbs1	0.63			1	0.781286	0.792432	0.94777	0.893683	0.64529	0	0.473087	0.243911	0.221576	0.0382465	0.0333178	0.0648898	0.427957
Sh2b1	0.74			1	0.2945	0.305919	0.251968	0.249163	0.292609	0.325605	0.636467	0.301342	0.462314	0.554551	0.629188	0.627073	0.410892
Cerkl			0.519	1	0.623281	0.704722	0.754374	0.864919	0.710804	0	0.46102	0.582266	0.190034	0	0	0	0.407618
Pde6a			0.638	1	0.0580254	0.102758	1.00133	1.41526	0.801977	0.252917	0.461274	0.39578	0.0666543	0.0846199	0.0393287	0.0175377	0.391455
Notch1	0.92			1	0.429872	0.446906	0.0601453	0.0464264	0.0164797	1.00463	0.459412	0.191901	0.932327	0.0318249	0.178738	0.819159	0.384819
Dscam	0.79			1	0.676903	0.634141	0.78096	0.832357	0.460616	0.10852	0.673377	0.153756	0.0326474	0.0701232	0.143231	0.0437096	0.384195
Inppl1	0.64			1	0.151125	0.14447	0.220059	0.266307	0.275202	0.0290079	0.464308	0.0865214	0.287623	0.627097	0.65505	1.33474	0.378459
Nedd4l	0.74			1	0.153578	0.17901	0.378792	0.479769	0.88968	0.0753848	0.554506	0.0633737	0.0591623	0.677142	0.390678	0.578254	0.373278
Wfs1			0.551	1	0.449371	0.429752	0.469748	0.473015	0.445104	1.17142	0.542174	0.155533	0.161775	0.0603446	0.0482337	0.0191872	0.368805
Lca5			0.742	1	0.529906	0.574233	0.625082	0.563101	1.08095	0	0.500994	0.290694	0.230086	0	0	0	0.366254
Leo1			0.449	1	0.60463	0.84172	0.53635	0.414902	0.411629	0	0.656653	0.329672	0.558649	0	0	0	0.36285
Sp1	0.6			1	0.821223	0.806742	0.582386	0.505521	0.345187	0.181984	0.467914	0.150207	0.284393	0.0571926	0.0305139	0.0553046	0.357381
Ptpn11	0.7			1	0.483149	0.399542	0.384218	0.357952	0.306618	0.378537	0.653014	0.331363	0.333987	0.152333	0.136617	0.332519	0.354154
Cdk5	0.54			1	0.350053	0.296316	0.293697	0.297321	0.413903	0.42956	0.900669	0.459004	0.281373	0.116428	0.292342	0.0844031	0.351256
Nck2	0.66			1	0.11582	0.125648	0.04286	0.0327998	0.0045647	0.267921	0.466617	0.0922654	0.212007	0.00765335	1.70629	1.11449	0.349078
Stat3	0.95			1	0.477953	0.400805	0.343733	0.391636	0.472066	0.188967	0.538624	0.192138	0.161119	0.190087	0.195327	0.266202	0.318221
Dclk1	0.58			1	0.280061	0.288463	0.112161	0.131731	0.186722	0.0120049	1.24897	0.179037	0.063434	0.177997	0.966912	0.0401334	0.307302
Chrnb2	0.86			1	0.150651	0.134878	0.115491	0.122652	0.157305	0.0185949	0.576731	0.159074	0.0861293	0.166349	1.39025	0.401172	0.28994
Shroom2	0.8			1	0.52875	0.463285	0.421111	0.41824	0.501768	0	0.729859	0.269261	0.123215	0	0	0	0.287958
Cd2ap	0.78			1	0.568463	0.533667	0.425182	0.417649	0.423772	0.178297	0.508577	0.120331	0.140341	0.0396266	0.0172078	0.0149901	0.282342
Pard6a	0.94			1	0.149655	0.196453	0.22125	0.188809	0.135018	0.0846872	0.686842	0.0976512	0.168884	0.374513	0.717872	0.279442	0.27509
Prpf31			0.409	1	0.271067	0.310553	0.275247	0.347855	0.390394	0.213025	0.715769	0.326373	0.308383	0.0563766	0.0221679	0.029542	0.272229
Rara	0.67			1	0.40723	0.336158	0.294879	0.3242	0.152722	0.507259	0.573798	0.170587	0.308807	0.0365241	0.0310954	0.0406985	0.26533
Prkci	0.63			1	0.514449	0.529118	0.344128	0.316387	0.29875	0.16863	0.511473	0.158445	0.255046	0.0343591	0.0183673	0.0315997	0.265063
Sema4a			0.553	1	0.0253303	0.0215924	0.00653247	0.00773145	0.00668499	0.0228784	0.50807	0.100948	0.0575521	0.216409	0.534388	1.65526	0.263615
Baiap2	0.57			1	0.18299	0.196363	0.127239	0.140112	0.13774	0.0538155	0.529395	0.100633	0.440133	0.220701	0.657189	0.364478	0.262566
Lrat			0.7	1	0	0.000844298	0.00032853	0.00470548	0.00409219	0.00720829	0.464953	0.001252	0.000824758	0.0756718	0.0891601	2.49669	0.262144
Iqcb1			0.663	1	0.342313	0.398211	0.301679	0.220878	0.222807	0	0.579773	0.227655	0.241302	0.223341	0.253356	0.0162318	0.252295
Dcx	0.81			1	0.68106	0.678122	0.0243555	0.00829265	0.000928333	0.00881802	1.03462	0.124854	0.00774463	0.0815853	0.145956	0.0460817	0.236868
Sorbs1	0.61			1	0.211917	0.222556	0.257622	0.274545	0.23698	0.72904	0.470551	0.0937285	0.103529	0.0549292	0.0677397	0.0507396	0.231156
Atxn1	0.66			1	0.233514	0.273174	0.501299	0.526573	0.568933	0.0246395	0.544083	0.0453411	0.0357054	0	0	0	0.229438
Numbl	0.6			1	0.337647	0.262245	0.114747	0.130337	0.0283688	0.162746	0.829644	0.250878	0.428659	0.0685659	0.059202	0.0153274	0.224031
Nr2f6	0.61			1	0.320894	0.235603	0.197791	0.230225	0.0909553	0.137784	0.633958	0.226636	0.259584	0.137299	0.107894	0.0450504	0.218639
Sh2d3c			0.513	1	0.0812798	0.152414	0.0446314	0.0642749	0.0689854	0.0146596	0.532664	0.0788238	0.162992	0.160461	0.609762	0.652509	0.218621
Spata7			0.784	1	0.381917	0.333943	0.376213	0.313105	0.272392	0	0.579615	0.110317	0.129368	0.0239226	0.0390195	0.00988487	0.214141
Itsn1	0.53			1	0.223569	0.228318	0.176465	0.193869	0.174405	0.315969	0.56075	0.286251	0.263077	0.0467947	0.0555339	0.0273771	0.212698
Shd	0.51			1	0.117943	0.117082	0.129826	0.129787	0.487615	0.0139593	0.817496	0.204248	0.146759	0.0321539	0.260452	0.0826067	0.211661
Celsr2	0.5			1	0.182486	0.192161	0.0533326	0.0606509	0.0597017	0.871383	0.588805	0.202499	0.121002	0.0539469	0.0479125	0.0802917	0.209514
Terf2	0.94			1	0.202281	0.309977	0.230182	0.22364	0.195688	0.189744	0.523661	0.209853	0.340991	0.0325615	0.0205404	0.022059	0.208431
Grm6	0.56			1	0.00122497	0.0201948	0.0636391	0.0359482	0.0629569	0	0	0.729925	0.00691011	0.551872	0.417543	0.464018	0.196186
Terf1	0.85			1	0.158492	0.225847	0.144653	0.132943	0.123172	0.229436	0.500527	0.117325	0.268656	0.171851	0.105393	0.151429	0.194144
Cbl	0.74			1	0.347754	0.297858	0.269682	0.261684	0.256718	0.11968	0.577667	0.0707826	0.0516725	0.0138888	0.0194097	0.0399653	0.193897
Uhrf1bp1			0.48	1	0.260354	0.261312	0.198221	0.19823	0.164828	0.545946	0.476052	0.0803767	0.0871274	0	0	0	0.189371
Strn	0.54			1	0.361713	0.293787	0.186311	0.247197	0.164412	0.0568811	0.482854	0.0793806	0.0688696	0.113203	0.0672654	0.105285	0.185597
Klhl1	0.52			1	0.426449	0.48697	0.10162	0.0613818	0.0157335	0.250165	0.577511	0.0326895	0.0736016	0.0263022	0.0392242	0.0370289	0.17739
Src	0.98			1	0.0923901	0.0943045	0.0193969	0.0227442	0.00756218	0.0924465	0.608229	0.261567	0.59781	0.0925541	0.110017	0.0469226	0.170495
Myo7a	0.84			1	0.179224	0.180799	0.235891	0.23496	0.307063	0.0936328	0.476843	0.216891	0.0107974	0.0170777	0.0605914	0.00178825	0.167963
Arrb1	0.79			1	0.276492	0.301035	0.0718401	0.0817097	0.065529	0.101999	0.563982	0.183511	0.122232	0.0879736	0.0465167	0.0683771	0.164266
Caly	0.52			1	0.018487	0.0504619	0.0109105	0.00845333	0.0946939	0	1.54521	0.172034	0.00896302	0	0	0	0.159101
Slc11a1	0.63			1	0.00474347	0.0114424	0.00386128	0.0112084	0.00524169	0.0520975	0	0.0352848	0.0293779	1.10912	0.233193	0.388202	0.156981
Socs3	0.88			1	0.316137	0.262706	0.188596	0.129407	0.15647	0.0163468	0.465847	0.0206777	0.0578572	0.0489547	0.0642193	0.070649	0.149822
Prkdc	0.54			1	0.160122	0.1573	0.154464	0.155857	0.143396	0.0561757	0.477385	0.0324272	0.0326226	0.110025	0.190257	0.12007	0.149175
Tbc1d5			0.526	1	0.117233	0.121769	0.0927331	0.0742243	0.0963467	0	0.487986	0.0541251	0.0712333	0.107975	0.286608	0.191062	0.141775
Camsap3	0.75			1	0.317049	0.22372	0.129733	0.118364	0.128066	0	0.564265	0.140509	0	0	0	0	0.135142
Cdh23	0.74			1	0.00113172	4.96236e-05	0.000115856	0	0	0.0072731	0.460639	0.00963535	0.000136514	0.111753	0.488482	0.513713	0.132744
Bcar3			0.647	1	0.0445175	0.0537685	0.137826	0.158741	0.167902	0.211663	0.465163	0.0693468	0.0585809	0.0304523	0.0673915	0.0530312	0.126532
Plekha7	0.68			1	0.0744167	0.103733	0.0830748	0.0782729	0.112254	0.158046	0.482536	0.106676	0.129718	0.0498759	0.0383573	0.0936586	0.125885
Pacsin3	0.89			1	0.0375022	0.0464863	0.0361839	0.0487416	0.0963565	0.0442585	0.465749	0.0959232	0.159447	0.111354	0.114128	0.180802	0.119744
Lgals3			0.533	1	0.00281478	0.00394478	0	0.000463177	0	0.00720273	0.466996	0.00651429	0.000721406	0.00324021	0.0645299	0.81778	0.114517
Gpr98	0.75			1	0.18832	0.223413	0.244248	0.235176	0.330201	0	0	0	0.0863243	0	0	0	0.108973
Smad3	0.69			1	0.0844362	0.0517363	0.0281998	0.0222781	0.0382925	0.0133004	0	0.0651137	0.0784042	0.218121	0.158572	0.542911	0.108447
Col8a2	0.51			1	0	0	0	0.00239149	0	0	0	0.00642495	0.0101892	0.0316666	0.0528772	1.12527	0.102401
Nmnat1			0.569	1	0.0648736	0.0658881	0.0818347	0.0769992	0.0423112	0.0274263	0.476157	0.0487296	0.139391	0.104115	0.0365563	0.0332414	0.0997937
Cacna1a	0.73			1	0.0310337	0.0362415	0.00979111	0.0180142	0.00918734	0.00946807	0.650094	0.200262	0.0264977	0.0601062	0.0547791	0.0487951	0.0961892
Bcl2	0.75			1	0.0399486	0.0270904	0.0320019	0.0339148	0.0791225	0.0122212	0.512244	0.00995121	0.0290487	0.170459	0.0967979	0.0728537	0.0929711
Kalrn	0.76			1	0.131565	0.14251	0.0383687	0.0302303	0.0710693	0.0196836	0.532757	0.0851564	0.0405199	0	0	0	0.0909884
Nectin1	0.78			1	0	0	0	0	0	0.275226	0.584807	0.195402	0	0	0	0	0.0879529
Vav2	0.51			1	0.0386134	0.0183226	0.017238	0.0233206	0.0050269	0.00720289	0.47659	0.0606383	0.0333421	0.102274	0.0793546	0.129868	0.0826492
Unc13d	0.59			1	0.0179749	0.00997607	0.0101933	0.0119446	0.0515417	0	0	0.0369996	0.00471536	0.293218	0.160802	0.359763	0.0797607
Itgav	0.72			1	0.0366114	0.043296	0.0342891	0.0401269	0.0821206	0.0202138	0.475038	0.0700138	0.0841778	0.0235136	0.00823113	0.0389034	0.0797113
Kcnj13			0.474	1	0.226149	0.284302	0.158419	0.137062	0.0971702	0	0	0.0111999	0.008111	0	0	0	0.0768678
Shh	0.8			1	0.015282	0.0129452	0	0.000269015	0.0184713	0.00720273	0.485034	0.00901825	0.000146516	0.124141	0.126712	0.0987521	0.0748312
Robo1	0.56			1	0.0254177	0.028114	0.00518745	0.00410083	0.0108206	0.0116294	0.476633	0.0622059	0.102433	0.012231	0.0902287	0.0312263	0.0716857
Olfm3	0.54			1	0.0095372	0.00608684	0.00609272	0.00126236	0.0256194	0.00720273	0.477655	0.0185143	0.00799978	0.187333	0.0521649	0.05732	0.071399
Vcam1	0.74			1	0.00291165	0	0.00451503	0.0113432	0	0.00720273	0	0.0845028	0.0120128	0.0313159	0.382732	0.316565	0.0710918
Socs1	0.75			1	0.00348422	0	0.00177677	0.00187905	0	0.00720556	0.476891	0.00822152	0.00856244	0.133864	0.0347877	0.0930935	0.0641471
Clrn1	0.61			1	0.0058015	0.00318931	0.000880122	0.00484506	0.010598	0	0.468497	0.0699565	0.190761	0	0	0	0.0628773
C3	0.65			1	0.000424711	0.0020554	0.000342355	0	0.000746515	0.00720746	0.495625	0.00440291	0	0.0448832	0.110505	0.0681891	0.0611985
Opn4	0.72			1	0.00098582	0.00106713	0.000387419	0	0	0.00720273	0.570773	0.0298625	0	0.059861	0.0464665	0.0175405	0.0611788
Grin3a	0.67			1	0.00568026	0.0209542	0.00602003	0.00295584	0.00788044	0	0.551676	0.0123262	0.00189249	0.041549	0.0400428	0.0255963	0.0597145
Dock1	0.73			1	0.0223971	0.0148644	0.00311604	0.00369114	0.006676	0.00726415	0	0.0207536	0.0568213	0.0373761	0.120196	0.423004	0.0596799
Lzts1	0.73			1	0.0199911	0.000836324	0.00481307	0.00288729	0.00496371	0	0.483814	0.0181066	0.0228212	0.053702	0.0385006	0.0648555	0.0596077
Tgfb1	0.63			1	0.00310455	0	0.00103433	0.00171314	0	0.00720273	0.502329	0.00852899	0.00862622	0.103005	0.0434822	0.0340446	0.0594226
Ush1g	0.59			1	0.00159961	0.00170353	0.000354144	0.00610806	0.000398511	0	0.465175	0.0031221	0	0.120311	0.0239309	0.0787382	0.0584534
Th	0.87			1	0.00535575	0.00297917	0.0108065	0.00376471	0.000120324	0.00720273	0.461523	0.00904926	0.00180799	0.0301295	0.0423817	0.0944075	0.055794
Pld2	0.64			1	0.0107361	0.00527345	0.00154576	0.00222904	0.00294333	0.00721227	0.522112	0.0502899	0.0188134	0.0200564	0.0208251	0.000794228	0.0552359
Icam5	0.78			1	0.0016138	0.00410675	0.0027237	0	0.000354543	0.00720273	0.470167	0.0115184	0.00200115	0.0611673	0.043514	0.0486558	0.0544187
Ush1c	0.86			1	0.000231796	0.00162881	0.000186848	0.00117084	0	0.00720273	0.461449	0.00367417	0.0123124	0.0616439	0.0335436	0.0692123	0.0543547
Oxt	0.52			1	0.00437884	0.00972329	0	0	0	0.00720273	0.460935	0.000378157	0.00508637	0.0386433	0.0166187	0.0899041	0.0527392
Pcsk9	0.5			1	0.00466264	0.00882043	0.0294327	0.0109011	0.015268	0	0.459615	0.0188653	0.000583834	0.0222048	0.0136434	0.0387912	0.051899
Hck	0.66			1	0.000328622	0.00280068	0	0.00068591	0.000303169	0.00720273	0.49532	0.00448442	0.000681713	0.020913	0.0185188	0.0407594	0.0493332
Nyx	0.5			1	0.0047902	0.00559443	0.00398035	0.00772273	0.0137549	0	0.46124	0.016053	0.00684055	0.0176493	0.012468	0.0283514	0.0482037
Itgb4	0.67			1	0.000361752	0.00288958	0.000936751	0	0.00181833	0.00720273	0.467132	0.00179343	0.0013123	0.0270426	0.052542	0.0113251	0.047863
Cep162			0.47	1	0	0	0	0	0	0	0.498465	0.0753183	0	0	0	0	0.0478153
Sftpd	0.68			1	0	0	0	0	0	0.00720273	0	0	0	0.443913	0.0354892	0.0747467	0.0467793
Itga8	0.67			1	0	0.000824119	0.00101108	9.50392e-05	0	0.00720273	0.459712	0.00628364	0.000526463	0.0343318	0.0255751	0.0113681	0.0455775
Ghrl	0.52			1	0.11446	0.0495062	0.060344	0.0296594	0.0460887	0.00950142	0	0.00256779	0.0108833	0.0574081	0.100455	0.0627365	0.0453009
Baiap2l2	0.66			1	0	0.00312458	0.000242756	0	0	0	0.472639	0.00608457	0.00379974	0	0	0	0.0404909
Vsx1	0.53			1	0	0.0165411	0.0289536	0.028779	0.0251261	0.00720495	0	0.166279	0.00733884	0.0628891	0.0404932	0.0204045	0.0336674
Pros1			0.507	1	0.0404102	0.0185901	0.00701412	0.00330178	6.46514e-05	0.0158962	0	0.0250736	0.137508	0.0308035	0.0324287	0.0215812	0.0277227
Sorbs3	0.69			1	0.0363596	0.0197796	0.00963075	0.0114898	0.01508	0.00731061	0	0.0575468	0.152712	0	0	0	0.0258257
Itga2	0.92			1	0.0169283	0.0291634	0.0118502	0.00955212	0.00274475	0.00720273	0	0.00529067	0.0219388	0.0764417	0.0333949	0.0766464	0.0242628
Fezf2	0.87			1	0.0288678	0.0389779	0.00397789	0.0157488	0.0207294	0.00828438	0	0.12331	0.0509116	0	0	0	0.0242339
Tlx2	0.81			1	0.000454381	0.000994966	0.00344474	0.000474198	0	0.00720273	0	0.000980268	0.0025119	0.0842834	0.066867	0.0715072	0.0198934
Ghrhr	0.55			1	0	0	0	0	0	0.00720273	0	0	0.000258743	0.116434	0.0638226	0.0505853	0.0198586
Mbl2	0.66			1	0	0	0	0	0	0.00720273	0	0	0	0.0656299	0.0316255	0.124005	0.0190386
Egfr	0.81			1	0.0156773	0.0113522	0.00423737	0.00095325	0.000716632	0.0184452	0	0.0150132	0.0256883	0.0577733	0.0359029	0.0402041	0.0188303
Bhlhe23	0.54			1	0	0.00421561	0.0232078	0.0155059	0.0188236	0.00720273	0	0.13628	0.017715	0	0	0	0.0185792
Ahsg	0.72			1	0	0.00207706	0	0	0	0.00720929	0	0	0	0.0576901	0.0678599	0.0725443	0.0172817
Esr1	0.52			1	0.0010835	0.000593137	0.0013814	0.000534943	0.00392767	0.00720273	0	0.00227864	0.000175439	0.046964	0.0494837	0.0887308	0.016863
Vav1	0.88			1	0	0	0	0	0	0.00725562	0	0.00316167	0.00055895	0.035098	0.0652609	0.0714727	0.015234
Gata2	0.53			1	0	0.000456544	0	0	0	0.00720273	0	0.0019073	0.00295589	0.0208226	0.0389358	0.0851032	0.0131153
Wnt3a	0.61			1	0	0	0	0	0	0.00720273	0	0	0	0.044971	0.0259194	0.0708089	0.0124085
Aanat	0.81			1	0.0113064	0.0198391	0.00963522	0.012013	0.000136924	0.00720273	0	0.0169657	0.00633415	0.0236877	0.0174269	0.0181502	0.0118915
Gja10	0.58			1	0.00671929	0.00252107	0.000742582	0	0	0.00720273	0	0.00760232	0	0.0512568	0.0212811	0.0335469	0.0109061
Mpz	0.71			1	0	0	0	0	0.000378269	0.00720273	0	0.00149353	0.000316071	0.0503051	0.0291571	0.037199	0.0105043
Kcne4			0.647	1	0.000592023	0.00354189	0	0.00174778	0	0.00721359	0	0.00121391	0	0.0422253	0.0332595	0.0324409	0.0101862
Tcap	0.73			1	0	0.00767735	0	0.00171539	0.0239732	0.00720378	0	0.00213165	0.00573248	0.00882944	0.0237404	0.0333773	0.00953175
Sele	0.51			1	0	0	0	0	0	0.00720273	0	5.00882e-05	0	0.0234155	0.0322706	0.0477967	0.00922798
Ihh	0.82			1	0	0.0014439	0	0.0058388	0	0.00720273	0	0.00112391	0.00280361	0.0358634	0.0456675	0.00372837	0.00863935
Spaca3	0.9			1	0	0	0	0	0	0	0	0.000158816	0	0.0409637	0.0218721	0.0310855	0.00784001
Scarf1	0.7			1	0.00050394	0	0.00386445	0.00475556	0.0111203	0	0	0.0104631	0.00256566	0	0	0	0.00277275
Sh2d6	0.67			1	0	0	0	0	0	0	0	0.0112524	0	0	0	0	0.000937699
Adipoq	0.72			1	0	0	0	0	0	0.00720273	0	0.00096962	0	0	0	0	0.000681029
Npffr2	0.51			1	0	0	0	0	0	0.00720273	0	0	0.000589292	0	0	0	0.000649335
Zbbx			0.433	1	0.00030053	0	0	0	0.00174864	0	0	0	0	0	0	0	0.000170764

## Sheet: Published interactors
Gene	Publication
ACTB, ACTG1	Xi, Q., Pauer, G. J., Marmorstein, A. D., Crabb, J. W., & Hagstrom, S. A. (2005). Tubby-like protein 1 (TULP1) interacts with F-actin in photoreceptor cells. Investigative ophthalmology & visual science, 46(12), 4754–4761. doi:10.1167/iovs.05-0693
AXL	Caberoy, N. B., Zhou, Y., & Li, W. (2010). Tubby and tubby-like protein 1 are new MerTK ligands for phagocytosis. The EMBO journal, 29(23), 3898–3910. doi:10.1038/emboj.2010.265
CTBP2	Wahl S, Magupalli VG, Dembla M, Katiyar R, Schwarz K, Köblitz L, Alpadi K, Krause E, Rettig J, Sung CH, Goldberg AF, Schmitz F. The Disease Protein Tulp1 Is Essential for Periactive Zone Endocytosis in Photoreceptor Ribbon Synapses. J Neurosci. 2016 Feb 24;36(8):2473-93. doi: 10.1523/JNEUROSCI.2275-15.2016. PubMed PMID: 26911694; PubMed Central PMCID: PMC4764665.
Dnm1	Grossman GH, Ebke LA, Beight CD, Jang GF, Crabb JW, Hagstrom SA. Protein partners of dynamin-1 in the retina. Vis Neurosci. 2013 Jul;30(4):129-39. doi: 10.1017/S0952523813000138. Epub 2013 Jun 10. PubMed PMID: 23746204; PubMed Central PMCID: PMC3936680.
Fyn	Wu C, Ma MH, Brown KR, Geisler M, Li L, Tzeng E, Jia CY, Jurisica I, Li SS. Systematic identification of SH3 domain-mediated human protein-protein interactions by peptide array target screening. Proteomics. 2007 Jun;7(11):1775-85.
GRB2	Wu C, Ma MH, Brown KR, Geisler M, Li L, Tzeng E, Jia CY, Jurisica I, Li SS. Systematic identification of SH3 domain-mediated human protein-protein interactions by peptide array target screening. Proteomics. 2007 Jun;7(11):1775-85.
Map1B	Lindsey Ebke, Gregory Grossman, Craig Beight, Gayle Pauer, Stephanie Hagstrom; Interaction of Tubby-like protein-1 (Tulp1) and Microtubule-Associated Proteins (MAPs) in the Mouse Retina. Invest. Ophthalmol. Vis. Sci. 2013;54(15):4197
Mertk	Caberoy, N. B., Zhou, Y., & Li, W. (2010). Tubby and tubby-like protein 1 are new MerTK ligands for phagocytosis. The EMBO journal, 29(23), 3898–3910. doi:10.1038/emboj.2010.265
NCK1	Wu C, Ma MH, Brown KR, Geisler M, Li L, Tzeng E, Jia CY, Jurisica I, Li SS. Systematic identification of SH3 domain-mediated human protein-protein interactions by peptide array target screening. Proteomics. 2007 Jun;7(11):1775-85.
Tyro3	Caberoy, N. B., Zhou, Y., & Li, W. (2010). Tubby and tubby-like protein 1 are new MerTK ligands for phagocytosis. The EMBO journal, 29(23), 3898–3910. doi:10.1038/emboj.2010.265
