# Supplementary material for: Non-photoreceptor Expression of Tulp1 May Contribute to Extensive Retinal Degeneration in Tulp1-/- Mice
Source: Front Neurosci. 2020 Jun 23;14:656. doi: 10.3389/fnins.2020.00656 (PMC7325604; doi:10.3389/fnins.2020.00656)
Supplement: Supplementary file 2 [file Table_2.XLSX]

## Sheet: Human
Dockery et al. 2017
ABCA4
ABCC6
ABHD12
ACBD5
ADAM9
ADAMTS18
ADGRA3
ADGRV1
ADIPOR1
AGBL5
AHI1
AIPL1
ALMS1
ARL2BP
ARL3
ARL6
ASRGL1
ATF6
ATXN7
BBIP1
BBS1
BBS10
BBS12
BBS2
BBS4
BBS5
BBS7
BBS9
BEST1
C12orf65
C1QTNF5
C21orf2
C2orf71
C8orf37
CA4
CABP4
CACNA1F
CACNA2D4
CAPN5
CC2D2A
CDH23
CDH3
CDHR1
CEP164
CEP250
CEP290
CERKL
CFH
CHM
CIB2
CLN3
CLRN1
CLUAP1
CNGA1
CNGA3
CNGB1
CNGB3
CNNM4
COL11A1
COL2A1
COL9A1
CRB1
CRX
CSPP1
CTBP2
CTNNA1
CYP4V2
DHDDS
DHX38
DMD
DRAM2
DTHD1
EFEMP1
ELOVL4
EMC1
EXOSC2
EYS
FAM161A
FLVCR1
FSCN2
FZD4
GDF6
GNAT1
GNAT2
GNB3
GNPTG
GPR179
GRK1
GRM6
GUCA1A
GUCA1B
GUCY2D
HARS
HGSNAT
HK1
HMCN1
HMX1
IDH3B
IFT140
IFT172
IFT27
IMPDH1
IMPG1
IMPG2
INPP5E
INVS
IQCB1
ITM2B
JAG1
KCNJ13
KCNV2
KIAA1549
KIF11
KIZ
KLHL7
LAMA1
LCA5
LRAT
LRIT3
LRP5
LZTFL1
MAK
MAPKAPK3
MERTK
MFN2
MFRP
MFSD8
MIR204
MKKS
MKS1
MTTP
MVK
MYO7A
NBAS
NDP
NEK2
NEUROD1
NMNAT1
NPHP1
NPHP3
NPHP4
NR2E3
NR2F1
NRL
NYX
OAT
OFD1
OPA1
OPA3
OPN1LW
OPN1MW
OPN1SW
OTX2
PANK2
PAX2
PCDH15
PCYT1A
PDE6A
PDE6B
PDE6C
PDE6G
PDE6H
PDZD7
PEX1
PEX2
PEX7
PGK1
PHYH
PITPNM3
PLA2G5
PLK4
PNPLA6
POC1B
POMGNT1
PRCD
PRDM13
PROM1
PRPF3
PRPF31
PRPF4
PRPF6
PRPF8
PRPH2
PRPS1
RAB28
RAX2
RB1
RBP3
RBP4
RCBTB1
RD3
RDH11
RDH12
RDH5
RGR
RGS9
RGS9BP
RHO
RIMS1
RLBP1
ROM1
RP1
RP1L1
RP2
RP9
RPE65
RPGR
RPGRIP1
RPGRIP1L
RS1
RTN4IP1
SAG
SDCCAG8
SEMA4A
SLC24A1
SLC25A46
SLC7A14
SNRNP200
SPATA7
SPP2
TEAD1
TIMM8A
TIMP3
TMEM126A
TMEM216
TMEM237
TOPORS
TREX1
TRIM32
TRNT1
TRPM1
TSPAN12
TTC8
TTLL5
TTPA
TUB
TUBGCP4
TUBGCP6
TULP1
UNC119
USH1C
USH1G
USH2A
VCAN
WDPCP
WDR19
WFS1
WHRN
ZNF408
ZNF423
ZNF513

## Sheet: Not in mouse
	235 out of the 251 genes are found in the mouse data based on their gene
	names
	The following don't have a match and are either missing from the data,
	have a different name in mouse or don't have an orthologue:
	C12orf65
	C21orf2
	C2orf71
	C8orf37
	CA4
	CYP4V2
	DTHD1
	EYS
	KIAA1549
	MIR204
	OPN1LW
	PRCD
	RAX2
	ZNF408
	ZNF423
	ZNF513
